# Supplementary material for: Data on the effect of CdS on the lateral collection length of charge carriers for Cu(In,Ga)Se2 solar cells with mesh transparent conducting electrodes
Source: Data Brief. 2020 Feb 28;29:105352. doi: 10.1016/j.dib.2020.105352 (PMC7063106; doi:10.1016/j.dib.2020.105352)
Supplement: Multimedia component 2 [file mmc2.xml]

<?xml version="1.0" encoding="utf-8" standalone="no"?>
<data>
  <datasets>
    <author>choong@hanbat.ac.kr;choong1213@gmail.com</author>
    <type>0</type>
    <dataset>
      <value>6</value>
      <reason>Other (please explain)</reason>
      <comments>I have submitted my raw data as a supplementary data file along with my manuscript</comments>
    </dataset>
  </datasets>
</data>
